# Supplementary material for: Production of Prophylactic Nanoformulation for Dental Caries and Investigation of Its Effectiveness by In Vitro and In Silico Methods
Source: Pharmaceutics. 2025 Jan 27;17(2):167. doi: 10.3390/pharmaceutics17020167 (PMC11859156; doi:10.3390/pharmaceutics17020167)
Supplement: Supplementary file 1 [file pharmaceutics-17-00167-s001.zip]

Archive with 1 entries (1 files):
- pharmaceutics-3404799-supplementary.pdf
